# Supplementary material for: Vitamin D3 repletion versus placebo as adjunctive treatment of heart failure patient quality of life and hormonal indices: a randomized, double-blind, placebo-controlled trial
Source: BMC Cardiovasc Disord. 2017 Oct 30;17:274. doi: 10.1186/s12872-017-0707-y (PMC5663043; doi:10.1186/s12872-017-0707-y)
Supplement: Supplementary file 1 — Data repository file. This file contains data for all elements used in this research study. (XLS 62 kb) [file 12872_2017_707_MOESM1_ESM.xls]

## Sheet: Sheet1
number	age	tx	na	cl	co2		k	bun	cr	cr2	gluc	ca	ca2	hgb	hct	hct2	wbc	mcv	mch	rdw	rdw2		pulse	systolic	bnp	bnp2	deltabnp	bmi	pth	pth2	deltapth	crp	crp2	deltacrp	vitd	vitd2	deltavitd	dm	ef	digoxin	ace	diuretic	bblocker	loop	nonloop	age	veslope	veslope	veslope2
1	0	0	142	105	25	1	47	3.2	2.6	130	8.9	9.5	11	32	35.5	8	94	32	16	14.4	72		68	170	8944	16472	7528	26	321	202.3	-118.7	0.36	9.4	9.04	7	18	11	0	40			1	1	1	0	86		45	45.9
2	0	1	137	104	27		27	1.2	1.3	95	9.1	9.6	13	37	42.1	4	99	34	15	14.4	80		66	167	4457	5339	882	27	75	59.5	-15.4	2.3	2.5	0.2	18	114	96	0	20			1	1	1	1	84		33	33.4
3	55-60	0	139	105	27	5	26	1.5	1.7	90	9.3	9.8	15	45	44.1	8	91	31	14	13.4	68		61	129	1335	405	-930	24	61	74.5	13.5	7.2	9.2	2	23	26	3	0	40		1	1	1	0	0	70		49	60.2
4	45-50	1	128	96	24	5	16	1.3	1.1	86	9.4	9.1	15	45	48.2	13	92	31	15	15.9	77		71	190	517	431	-86	27	65	24	-41.3	19.8	6.6	-13.2	17	72	55	0	41					1	1	57		22	30.2
5	55-60	1	139	108	22	4	16	0.9	1	117	8.8	8.7	16	47	44.6	9	93	93	14	4.84	68		64	230	1012	602	-410	39	62	38.6	-22.9	13.4	20.1	6.7	31	49	18	0	25			1		0	1	48		27	42.9
6	60-65	0	139	97	32	4	24	1.4	2.2	207	9.3	10	14	42	43.8	7	94	32	14	13.8	60		68	166	341	470	129	25	18	14.6	-3.3	0.8	0.8	0	23	31	8	0	15	1		1	1	1	1	67		31	40.7
7	55-60	0	137	103	27	4	16	1.6		69	8.6		15	45		9	97	32	15		62		69	158	940			23	43			2.5			26			0	45					0	1	63		28
8	55-60	1	139	102	30	4	16	1.3	1.3	82	9.6	9.2	13	39	37.6	10	101	34	14	14.3	82		70	272	1009	1034	25	39	52	46.1	-5.7	0.4	1	0.6	18	57	39	1	30		1	1	1	1	1	82		22	33.3
9	35-40	1	138	99	33	4	25	1.2	1.5	95	9.1	10.1	15	43	38.5	12	90	31	13	13.3			63	214	169	297	128	38	70	36.2	-34.1	2.1	5.2	3.1	15	72	57	0	35			1	1	1	0			27	45.6
10	75-80	0	140	104	26	4	12	0.8	0.7	109	9.5	9.3	13	39	39.3	9	85	29	15	14.7	80		67	228	15	15	0	36	22	23.3	1.3	6.7	7.9	1.2	20	26	6	0	50			1	1	1	1	38		26	29
11	80-85	1	138	10	27	5	18	1.4	1.5	108	9.4	9.9	18	51	47.3	6	98	34	14	13.7	72		70	255	586	662	76	37	111	69	-41.5	1.1	0.7	-0.4	10	77	67	1	25		1		1	0	1	78		20	24.1
12	80-85	0	142	113	21	5	35	1.6	1.7	92	8	7.3	10	30	31	5	99	33	16	15.9					6641	6932	291		328	496.5	168.8	0.9	1.3	0.4	11	8	-3	0	25		1	1	1	0	1	80			36.9
13	50-55	0	142	110	25	4	11	0.9	0.83	84	7.4	7.2			38.5					14			66	137	755	1075	320	22	154	172.7	18.7		0.2		13	9	-4	0	50		1	1	1	1	1	32		23	26.1
14	65-70	1	140	104	23	4	17	0.6	0.64	124	8.7	9.4	40	84	38.9	5	84	32	15	15.7	70		67	214	686	718	32	34	66	49.4	-16.6	5.4	7.4	2	19	33	14	0	25	1		1	1	0	1	53		28	30.7
15	50-55	0	143	102	30	4	16	1.8	1.66	97	9.6	9.6	14	42	41.4	8	91	33	14	14.9	74		69	220	2586	2428	-158	32	79	73.1	-6.2	5.3	10.3	5	28	34	6	0	25			1	1	0	1	78		35	49.2
16		1	138	103	27	4	20	1.1	0.9	87	10	8.7	15	45	43.9	8	91	30	14	12.8	80		72	255	83	60	-23	35	41	37	-3.6	2.2	0.29	-1.91	19	75	56	0	18	1		1	1	1	0	53		29	27.7
19	65-70	0	140	109	21	4	31	1.9	1.56	146	8.3	8.4	13	39	40.1	7	92	30	15	14.2	62		67	206	510	897	387	32	112	82	-30.3	1.9	1.4	-0.5	24	34	10	1	30			1	1	1	0	71		47	53.9
18	75-80	1	140	109	20	5	52	2.6	2.5	184	8.7	8.8	10	29	33.1	6	90	29	15	13.3	64		72	185	5877	9045	3168	25	63	30.9	-32	0.4	2.53	2.13	13	77	64	1	25		1	1	1	1	1	66		49	40.7
19	60-65	1	138	105	23	4	20	1.3	1.1	151	8.5	9.2	13	39	39.2	5	89	29	13	13.1	73		73	211	663	57.4	-605.6	28	69	51	-17.8	0.2	0.2	0	32	84	52	0	30					1	1	77		34	28.4
20	70-75	0	137	100	24	4	19	1	0.8	87	8.9	9	15	45	45.8	7	94	31	16	15.7					3506	5061	1555	27	70	89.5	19.1	1.5	2.8	1.3	15	8	-7	0	55					1	1	74		33	28.7
20	55-60	0	135	100	24	4	14	1	0.86	215	8.6	9	15	45	44.1	11	90	30	13	12.7	78		69	225	400	362	-38	33	33	33.9	0.8	4.5	5.4	0.9	21	20	-1	1	25					0	1	71		32	28.7
22	35-40	1	129	94	27	5	25	1.1	1.5	80	9	9.1	15	46	38.9	6	88	29	17	13.7					2208	692	-1516	20	26	29.5	3.1	0.8	4.2	3.4	20	74	54	0	20					1	1	59		39
23	60-65	0	138	100	26	5	9	0.8	0.78	101	9.2	8.7	15	46	41.5	5	93	31	13	12.7	60		66	134	584	536	-48	22	34	44.6	10.9	0.4	0.4	0	18	11	-7	0	30	1		1	1	0	1	34		28	26.6
24	70-75	1	141	104	25	4	45	1.3	1.5	162	9.2	9.7	11	35	32.5	10	84	27	16	16.3	52		64	177	1922	1500	-422	30	88	32	-55.8	13.8	8.6	-5.2	29	141	112	0	25			1		0	0	64		35	36.4
25	65-70	0	140	103	30	5	17	0.6	0.6	97	8.7	8.5	14	41	40.5	9	93	31	13	15.2	72		66	161	689	529	-160	26	23	40.7	17.3	1.4	1.1	-0.3	21	27	6	0	25		1	1	1	0	1	72		36	27.6
26	65-70	1	139	105	24	4	21	0.86	0.8	111	8.5	9.1	13	40	38.5	9	95	34	13	13.5					3179	2406	-773	23	67	46.4	-20.7	5.4	2.9	-2.5	19	51	32	0	25			1	1	1	1	74		36	36.2
27	70-75	1	140	105	25	4	19	1.1	1.23	103	8.7	9.3	14	43	40.9	8	96	32	13	13.9					245	345	100	32	28	24.9	-3.1	0.8	1.3	0.5	16	68	52	0	30			1	1	0	1	66		35	31
28	55-60	0	139	101	28	5	36	1.1	0.88	97	9	9.2	12	35	34.7	7	85	28	19	13.9	80		64	157	853	537	-316	27	40	38.7	-1.7	10.1	4.1	-6	26	25	-1	0	15				1	1	0	71		34	28.3
29	45-50	1	139	104	25	5	24	0.94	0.69	112	9.2	8.4	13	38	37.8	11	85	29	15	15.5					346	299	-47	32	63	78.7	15.5	2.1	0.29	-1.81	12	35	23	0	25		1		1	1	1			35	0
30	70-75	0	138	104	26	4	14	0.9	0.93	117	9.2	9.5	17	91	44.6	5	91	32	13	12.8					73	84	11		40	35.1	-5.2	6.4	2.4	-4	20	15	-5	0	35		1	1	1	1	1	50		30	29.8
31	80-85	0	141	106	29	5	14	0.9	1.04	91	9.6	9.2	16	48	47.1	6	100	34		13.5					501	494	-7		28	58	30.4	3.9	11.2	7.3	14	18	4	0	25				1	0	1	74		25	27.6
32	80-85	1	139	107	22	5	31	1.6	1.7	189	9.1	9	10	31	32.1	4	81	27	22	20.3				215	5264				70	51	-18.5	7.5	0.58	-6.92	21	86	65	1	30			1	1	1	0	80		43	42.8
33		0																																								1	1	1	1				0
34	70-75	0	136	104	22	4	18	0.84		99	9.1		9	42		10	30	30	14		78		68	195	3589			30	37			10.8			7			0	25			1	1	1	1	64		38	0
35	65-70	0	140	105	28	4	32	1.2	1.27	91	8.9	9.3	16	49	46.3	10	91	30	20	13.6	78		70	165	3024	1311	-1713	24	46	49	3	0.3	0.6	0.3	35	26	-9	0	25			1	1	1	0	70		28	26.4
36	50-55	1	139	105	27	4	14	0.9	2.3	92	8.7	9.1	14	42	44.3	4	97	33	13	13.1	60		71	200	115	112	-3	28	21	20.3	-0.6	4	2.3	-1.7	25	79	54	0	40			1	1	1	1	69		27	26.4
37	55-60	0	139	104	24	5	25	0.93	0.87	103	9	9.6	13	39	42.8	4	94	32	14	12.9			74	222	258	238	-20	28	33	44.2	11.5	4.1	2	-2.1	21	26	5	0	34			1	1	1	0	52		23	26
38	70-75	0	141	106	26	4	47	2	1.7	176	9.1	8.7	13	40	42.8	6	89	29	17	17.9					2406	2796	390		130	89.3		7.9	8.5	0.6	19	13	-6	1	30		1	1		0	0	73		42	53
39	50-55	0	139	107	24	4	15	0.98	0.99	100	8.9	8.9	16	48	46.3	7	90	30	13	13.7					509	583	74		62	61.7		1	2.2	1.2	12	18	6	0	25			1	1	0	1	54		28	29
40	70-75	1	141	108	23	4	33	1.26	1.23	186	9	9.2	13	38	38.9	6	85	28	16	16.4					28					90.5		11.3	0.29	-11.01	22	84	62		20			1	1	1	0	75		33	45
[truncated: 76 more columns]
